# Supplementary material for: Methylene Blue-Loaded Mesoporous Silica-Coated Gold Nanorods on Graphene Oxide for Synergistic Photothermal and Photodynamic Therapy
Source: Pharmaceutics. 2022 Oct 20;14(10):2242. doi: 10.3390/pharmaceutics14102242 (PMC9612258; doi:10.3390/pharmaceutics14102242)
Supplement: Supplementary file 1 [file pharmaceutics-14-02242-s001.zip]

Archive with 1 entries (1 files):
- pharmaceutics-1907615-supplementary.pdf
